# Supplementary material for: Composition, Distribution and Mobility Potential of the Antibiotic Resistome in Sediments from the East China Sea Revealed by Metagenomic Analysis
Source: Microorganisms. 2025 Mar 20;13(3):697. doi: 10.3390/microorganisms13030697 (PMC11944410; doi:10.3390/microorganisms13030697)
Supplement: Supplementary file 1 [file microorganisms-13-00697-s001.zip]

Archive with 3 entries (2 files):
- Supplementary data/
- Supplementary data/Supplementary data.pdf
- Supplementary data/Supplementary data.xlsx
