# Supplementary material for: Composition, Distribution and Mobility Potential of the Antibiotic Resistome in Sediments from the East China Sea Revealed by Metagenomic Analysis
Source: Microorganisms. 2025 Mar 20;13(3):697. doi: 10.3390/microorganisms13030697 (PMC11944410; doi:10.3390/microorganisms13030697)
Supplement: Supplementary file 1 [file microorganisms-13-00697-s001.zip › Supplementary data/Supplementary data.xlsx]

## Sheet: Table S1
Table S1. Detailed information on the 30 samples.
Number	Sample name	Site name	Longitude (°E)	Latitude (°N)	season	CTD depth (m)	temperature (℃)	Salinity (PSU)	Density (kg·L-1)	Pressure (db)	PO43- (μmol·L-1)	NH4+ (μmol·L-1)	SiO32- (μmol·L-1)	NO3- (μmol·L-1)	NO2- (μmol·L-1)	TN (%)	TC (%)	TOC (%)	Chl a (mg.L-1)
1	S01-1-S	The East China Sea	122.419	29.598	Spring	35	14.1968	32.3176	1024.23	35.243	0.609399	0.948085	16.864	7.03622	0.118621	0.0906305	1.4223	0.521431	0.88
2	S01-2-S	The East China Sea	123.062	30.0025	Spring	51	16.079	33.8406	1025.07	51.355	0.248472	0.245957	7.087	2.5987	0.471921	0.0486834	1.21199	0.209567	1.06
3	S01-4-S	The East China Sea	123.541	30.001	Spring	56	15.631	34.082	1025.37	56.391	0.288099	0.318298	8.402	2.61498	0.651823	0.0376214	0.806213	0.206173	0.85
4	S01-7-S	The East China Sea	125.059	29.5912	Spring	54	14.0048	34.1021	1025.73	54.377	0.190638	0.323617	6.23	1.51031	0.428966	0.0433014	1.6088	0.209154	1.37
5	S01-9-S	The East China Sea	125.538	29.5991	Spring	72	13.7074	34.3505	1026.07	72.506	0.282292	0.715957	8.269	2.9065	1.4233	0.0601641	1.80384	0.34278	0.19
6	S02-1-S	The East China Sea	122.486	29.3725	Spring	49	16.4713	33.8617	1024.98	49.341	0.394792	0.332979	9.697	4.0392	0.2268	0.0744509	1.35396	0.409713	0.62
7	S02-4-S	The East China Sea	123.389	29.1028	Spring	73	17.1355	33.9982	1025.04	73.509	0.336294	0.226809	8.717	3.0534	0.7267	0.0589682	2.00111	0.262612	1.13
8	S02-7-S	The East China Sea	124.3	28.4328	Spring	79	18.1716	34.5276	1025.22	79.549	0.687582	0.199355	15.164	5.27745	0.138424	0.0350426	1.0321	0.164527	0.14
9	S03-1-S	The East China Sea	122.169	28.379	Spring	45	16.1943	33.4724	1024.73	45.308	0.486234	0.15957	11.677	4.99281	0.469458	0.125414	1.49996	0.700177	0.28
10	S03-6-S	The East China Sea	123.469	27.5043	Spring	86	17.7296	34.3779	1025.24	86.593	0.625464	0.132688	14.903	5.6262	0.191527	0.0371892	1.75847	0.146566	0.12
11	S04-2-S	The East China Sea	121.541	27.3773	Spring	65	18.3929	34.2695	1024.9	65.444	0.480879	6.90366	13.6723	4.1161	0.953793	0.11315	1.41976	0.63624	0.38
12	S04-5-S	The East China Sea	122.421	27.0604	Spring	102	17.2731	34.4013	1025.44	102.701	0.658665	0.112258	14.516	5.53883	0.354877	0.0431225	2.06165	0.214092	0.16
13	S05-1-S	The East China Sea	120.577	27.0012	Spring	36	16.994	32.9696	1024.12	36.241	0.541926	0.232688	14.8126	6.28106	0.636256	0.108846	1.3611	0.617414	1.53
14	S05-3-S	The East China Sea	121.32	26.378	Spring	73	19.4999	34.0468	1024.49	73.494	0.245263	0.588298	6.172	3.6055	1.64941	0.0637982	1.21216	0.490567	0.57
15	S12-3-S	The East China Sea	125.036	28.5514	Spring	93	18.3954	34.4131	1025.14	93.651	0.313803	0.125161	8.38377	2.67232	0.250049	0.0503436	1.55717	0.226751	0.17
16	S01-1-A	The East China Sea	122.698	29.9982	Autumn	38	25.6923	30.4691	1019.87	35.243	0.329	0.5725	10.7793	1.60797	0.5207	0.101312	1.70116	0.670482	1.95
17	S01-4-A	The East China Sea	124.2	29.9982	Autumn	54	21.0469	34.3169	1024.19	53.37	0.928	0.333333	30.4886	6.30649	0.1509	0.066976	1.73433	0.550774	0.11
18	S01-7-A	The East China Sea	125.688	29.985	Autumn	68	22.298	34.2641	1023.85	63.441	0.746	0.201	24.2657	4.97278	0.0449	0.0506792	1.53158	0.320676	0.18
19	S01-10-A	The East China Sea	127.2	29.9982	Autumn	112	19.3156	34.4857	1025.02	107.761	0.745	0.193	23.9429	5.92606	0.481701	0.0383058	1.60019	0.269782	0.04
20	S02-2-A	The East China Sea	123.662	29.3717	Autumn	66	19.0342	34.3446	1024.79	62.431	1.005	0.216	27.3779	4.24653	0.0697	0.0934634	3.59433	1.90837	0.1
21	S02-6-A	The East China Sea	124.937	28.9665	Autumn	104	18.4464	34.385	1025.13	100.698	0.985	0.24	30.0564	7.29228	0.0274	0.0463037	1.56419	0.349437	0.03
22	S02-8-A	The East China Sea	125.775	28.02	Autumn	116	19.6492	34.6349	1025.05	108.752	0.494	0.22	16.6721	4.26718	1.0596	0.0516502	1.5418	0.209621	0.17
23	S03-1-A	The East China Sea	122.3	28.5983	Autumn	46	25.4908	31.267	1020.58	46.315	0.37	0.720833	13.7279	4.83784	1.6461	0.115733	4.44649	2.47647	1.09
24	S03-4-A	The East China Sea	123.423	27.9372	Autumn	89	19.8861	34.3208	1024.64	84.579	0.88	0.256667	28.7829	6.48568	0.0873	0.0447654	2.16522	0.238851	0.05
25	S03-8-A	The East China Sea	125.01	27.0217	Autumn	115	17.9353	34.5963	1025.47	111.765	0.731	0.33	20.7743	5.50193	0.02	0.0254581	1.69081	0.141776	0.06
26	S04-3-A	The East China Sea	122.783	27.4983	Autumn	82	20.3678	34.2864	1024.47	79.541	0.634	0.141	13.375	3.8388	0.1395	0.11929	2.82691	2.23427	0.07
27	S04-7-A	The East China Sea	123.08	26.9067	Autumn	111	18.542	34.5039	1025.25	111.764	0.766	0.468333	21.3921	5.11865	0.1447	0.066976	1.73433	0.550774	0.05
28	S05-1-A	The East China Sea	120.987	27	Autumn	42	23.8572	31.4367	1021.15	36.242	0.542	0.41	17.5571	4.48784	0.6986	0.105753	1.45464	0.616614	0.29
29	S05-4-A	The East China Sea	121.987	26.3967	Autumn	103	18.6345	34.5588	1025.21	99.675	0.3946	0.208	11.0729	3.60772	0.638	0.0249113	0.599127	0.0767891	0.05
30	S12-1-A	The East China Sea	126.822	28	Autumn	130	17.1331	34.6204	1025.75	127.9	0.571	0.28	17.2121	4.44633	0.03	0.066976	1.73433	0.550774	0.02

## Sheet: Table S2
Table S2. Detailed information on the ARG hosts at phylum level.
Number	Spring			Autumn			Both
	Phylum	total (tpm)	percentage	Phylum	total (tpm)	percentage	Phylum	total (tpm)	percentage
1	Pseudomonadota	651.633	51.6176	Pseudomonadota	600.74	53.4238	Pseudomonadota	1252.37	52.4685
2	Chloroflexota	186.537	14.7761	Chloroflexota	160.49	14.2724	Chloroflexota	347.027	14.5388
3	Myxococcota	96.2431	7.62368	Myxococcota	93.1437	8.28327	Myxococcota	189.387	7.93441
4	Acidobacteriota	74.1395	5.87279	Acidobacteriota	60.8615	5.41242	Acidobacteriota	135.001	5.65591
5	Gemmatimonadota	67.075	5.31319	Gemmatimonadota	42.3224	3.76373	Gemmatimonadota	109.397	4.58324
6	Actinomycetota	66.8524	5.29556	Thermodesulfobacteriota	41.8184	3.71892	Actinomycetota	104.279	4.36879
7	Thermodesulfobacteriota	39.5998	3.13681	Actinomycetota	37.4264	3.32833	Thermodesulfobacteriota	81.4183	3.41104
8	Planctomycetota	30.2455	2.39583	Planctomycetota	33.1836	2.95102	Planctomycetota	63.4291	2.65738
9	Nitrospirota	17.9499	1.42186	Nitrospirota	29.2115	2.59778	Nitrospirota	47.1614	1.97584
10	Bacillota	15.1991	1.20396	Fibrobacterota	3.48378	0.309813	Bacillota	17.3309	0.726084
11	Bacteroidota	2.91658	0.23103	Candidatus Tectomicrobia	2.67138	0.237566	Bacteroidota	4.65969	0.195219
12	Candidatus Eisenbacteria	1.75099	0.138701	Nitrospinota	2.65334	0.235962	Fibrobacterota	4.1164	0.172458
13	Ignavibacteriota	1.48893	0.117942	Cyanobacteriota	2.35631	0.209546	Candidatus Tectomicrobia	4.05442	0.169861
14	Candidatus Tectomicrobia	1.38304	0.109555	Bacillota	2.13185	0.189586	Nitrospinota	3.8995	0.163371
15	Verrucomicrobiota	1.36991	0.108514	Bacteroidota	1.74311	0.155015	Cyanobacteriota	3.34579	0.140173
16	Candidatus Latescibacteria	1.25362	0.0993023	Fusobacteriota	1.54084	0.137027	Ignavibacteriota	2.60919	0.109313
17	Nitrospinota	1.24616	0.0987118	Candidatus Thermoplasmatota	1.48572	0.132126	Fusobacteriota	2.60084	0.108963
18	Fusobacteriota	1.06	0.0839657	Ignavibacteriota	1.12026	0.0996246	Candidatus Eisenbacteria	2.59487	0.108713
19	Cyanobacteriota	0.989486	0.0783799	Candidatus Latescibacteria	0.851821	0.0757525	Verrucomicrobiota	2.21851	0.0929451
20	Campylobacterota	0.738591	0.0585058	Verrucomicrobiota	0.848598	0.0754659	Candidatus Latescibacteria	2.10544	0.0882079
21	Euryarchaeota	0.681369	0.0539731	Candidatus Eisenbacteria	0.843877	0.075046	Candidatus Thermoplasmatota	1.70013	0.0712276
22	Fibrobacterota	0.632623	0.0501118	Euryarchaeota	0.707746	0.0629399	Euryarchaeota	1.38912	0.0581974
23	candidate division Zixibacteria	0.481742	0.0381601	Candidatus Krumholzibacteriota	0.699783	0.0622318	Campylobacterota	0.932576	0.0390706
24	Kiritimatiellota	0.350478	0.0277623	Deferribacterota	0.539543	0.0479816	candidate division Zixibacteria	0.805383	0.0337418
25	Candidatus Yanofskybacteria	0.237708	0.0188295	Spirochaetota	0.474628	0.0422087	Candidatus Krumholzibacteriota	0.73986	0.0309966
26	Candidatus Thermoplasmatota	0.214409	0.016984	Candidatus Omnitrophota	0.426658	0.0379427	Deferribacterota	0.593292	0.0248561
27	Candidatus Omnitrophota	0.059334	0.00470001	candidate division Zixibacteria	0.323641	0.0287814	Candidatus Omnitrophota	0.485992	0.0203608
28	Deferribacterota	0.0537488	0.00425759	Campylobacterota	0.193986	0.0172512	Spirochaetota	0.474628	0.0198847
29	Candidatus Krumholzibacteriota	0.0400762	0.00317455	Candidatus Yanofskybacteria	0.1849	0.0164431	Candidatus Yanofskybacteria	0.422607	0.0177053
30		1262.42	100		1124.48	100	Kiritimatiellota	0.350478	0.0146834
31								2386.9	100

## Sheet: Table S3
Table S3. Detailed information on the ARG hosts at class level.
Number	Spring			Autumn			Both
	Class	total (tpm)	percentage	Class	total (tpm)	percentage	Class	total (tpm)	percentage
1	Gammaproteobacteria	549.41	41.7846	Gammaproteobacteria	482.005	37.7798	Gammaproteobacteria	1031.41	39.8124
2	Deltaproteobacteria	326.55	24.8353	Deltaproteobacteria	387.619	30.3818	Deltaproteobacteria	714.169	27.5668
3	Anaerolineae	124.969	9.50438	Anaerolineae	104.402	8.1831	Anaerolineae	229.372	8.8537
4	Myxococcia	83.385	6.34173	Myxococcia	82.4666	6.46378	Myxococcia	165.852	6.40183
5	Alphaproteobacteria	59.0946	4.49436	Alphaproteobacteria	59.295	4.64757	Alphaproteobacteria	118.39	4.56981
6	Acidimicrobiia	26.5584	2.01986	Desulfobacteria	20.1401	1.57859	Acidimicrobiia	42.0041	1.62135
7	Desulfobacteria	19.712	1.49917	Desulfobulbia	16.569	1.29869	Desulfobacteria	39.852	1.53828
8	Thermoleophilia	14.7837	1.12436	Acidimicrobiia	15.4457	1.21064	Desulfobulbia	30.524	1.17822
9	Desulfobulbia	13.955	1.06133	Nitrospiria	14.5878	1.1434	Betaproteobacteria	25.3321	0.977812
10	Betaproteobacteria	12.8184	0.974889	Betaproteobacteria	12.5136	0.980824	Nitrospiria	22.5572	0.870701
11	Clostridia	9.58646	0.729085	Thermoanaerobaculia	9.18096	0.719608	Thermoleophilia	22.3492	0.862674
12	Actinomycetes	9.43989	0.717938	Dehalococcoidia	8.069	0.632452	Thermoanaerobaculia	17.1768	0.663022
13	Thermoanaerobaculia	7.99589	0.608116	Thermoleophilia	7.5655	0.592987	Actinomycetes	16.9369	0.65376
14	Nitrospiria	7.96935	0.606098	Actinomycetes	7.49699	0.587618	Dehalococcoidia	14.488	0.559233
15	Dehalococcoidia	6.41898	0.488187	Planctomycetia	6.41036	0.502447	Planctomycetia	12.5507	0.484453
16	Planctomycetia	6.14032	0.466994	Candidatus Brocadiia	5.72311	0.44858	Clostridia	9.7239	0.37534
17	Bacilli	5.61262	0.42686	Gemmatimonadetes	4.61909	0.362047	Phycisphaerae	9.51794	0.36739
18	Desulfuromonadia	5.32172	0.404737	Thermodesulfovibrionia	4.29855	0.336922	Gemmatimonadetes	9.15717	0.353464
19	Phycisphaerae	5.26893	0.400721	Phycisphaerae	4.24901	0.33304	Desulfuromonadia	9.08495	0.350677
20	Gemmatimonadetes	4.53807	0.345137	Desulfuromonadia	3.76323	0.294964	Bacilli	7.60702	0.293629
21	Thermodesulfovibrionia	1.85262	0.140898	Chitinivibrionia	3.48378	0.27306	Candidatus Brocadiia	6.98369	0.269569
22	Flavobacteriia	1.81962	0.138389	Bacilli	1.99441	0.156323	Thermodesulfovibrionia	6.15117	0.237434
23	Ignavibacteria	1.48893	0.113239	Cyanophyceae	1.55075	0.121549	Chitinivibrionia	4.1164	0.158892
24	Candidatus Brocadiia	1.26058	0.0958717	Fusobacteriia	1.54084	0.120772	Ignavibacteria	2.60919	0.100714
25	Ardenticatenia	1.08179	0.0822738	Thermoplasmata	1.48572	0.116452	Fusobacteriia	2.60084	0.100392
26	Fusobacteriia	1.06	0.080617	Candidatus Polarisedimenticolia	1.47049	0.115258	Candidatus Polarisedimenticolia	2.52726	0.0975518
27	Candidatus Polarisedimenticolia	1.05677	0.0803716	Sphingobacteriia	1.33685	0.104783	Sphingobacteriia	2.34513	0.0905213
28	Sphingobacteriia	1.00827	0.0766828	Ignavibacteria	1.12026	0.0878063	Ardenticatenia	2.02395	0.0781239
29	Opitutae	0.855762	0.0650838	Ardenticatenia	0.942162	0.0738471	Flavobacteriia	1.92041	0.0741274
30	Epsilonproteobacteria	0.738591	0.0561725	Halobacteria	0.707746	0.0554735	Cyanophyceae	1.70354	0.0657564
31	Halobacteria	0.681369	0.0518206	Candidatus Krumholzibacteria	0.699783	0.0548494	Thermoplasmata	1.70013	0.0656248
32	Chitinivibrionia	0.632623	0.0481133	Verrucomicrobiae	0.621522	0.0487152	Halobacteria	1.38912	0.0536195
33	Longimicrobiia	0.537631	0.0408888	Deferribacteres	0.539543	0.0422896	Opitutae	1.08284	0.0417973
34	Verrucomicrobiae	0.358107	0.0272353	Spirochaetia	0.474628	0.0372016	Verrucomicrobiae	0.979629	0.0378135
35	Kiritimatiellia	0.350478	0.0266551	Candidatus Muproteobacteria	0.474439	0.0371868	Epsilonproteobacteria	0.932576	0.0359972
36	Thermoplasmata	0.214409	0.0163066	Saprospiria	0.305469	0.0239428	Candidatus Krumholzibacteria	0.73986	0.0285584
37	Cyanophyceae	0.152791	0.0116203	Opitutae	0.227076	0.0177983	Deferribacteres	0.593292	0.0229009
38	Saprospiria	0.0886874	0.006745	Epsilonproteobacteria	0.193986	0.0152047	Longimicrobiia	0.537631	0.0207524
39	Deferribacteres	0.0537488	0.00408779	Clostridia	0.137441	0.0107727	Spirochaetia	0.474628	0.0183205
40	Candidatus Krumholzibacteria	0.0400762	0.00304794	Flavobacteriia	0.10079	0.00789996	Candidatus Muproteobacteria	0.474439	0.0183132
41		1314.86	100		1275.83	100	Saprospiria	0.394157	0.0152144
42							Kiritimatiellia	0.350478	0.0135284
43								2590.69	100

## Sheet: Table S4
Table S4. Detailed information on the ARG hosts at species level.
Number	Spring			Autumn			Both
	Species	total (tpm)	percentage	Species	total (tpm)	percentage	Species	total (tpm)	percentage
1	Filomicrobium sp.	12.4098	10.9921	Filomicrobium sp.	5.69202	9.45514	Filomicrobium sp.	18.1018	10.4576
2	Photobacterium obscurum	8.7586	7.75802	Haliea sp.	5.13876	8.53611	Haliea sp.	13.05	7.53912
3	Haliea sp.	7.91127	7.00749	Candidatus Scalindua sp.	4.98761	8.28503	Photobacterium obscurum	8.7586	5.05992
4	Photobacterium chitinilyticum	7.59933	6.73118	Nitrospira sp.	4.5944	7.63186	Photobacterium chitinilyticum	7.77653	4.49257
5	Photobacterium sp. ZSDE20	3.69157	3.26984	Syntrophotalea acetylenica	2.47632	4.11347	Syntrophotalea acetylenica	6.04652	3.49313
6	Syntrophotalea acetylenica	3.57021	3.16235	Thalassolituus sp. C2-1	1.80976	3.00623	Nitrospira sp.	5.84014	3.3739
7	Methyloceanibacter sp.	3.42489	3.03364	Sulfitobacter sp.	1.75569	2.91642	Candidatus Scalindua sp.	5.79812	3.34963
8	Romboutsia sedimentorum	2.76072	2.44534	Enterococcus faecium	1.5988	2.6558	Methyloceanibacter sp.	4.92491	2.84516
9	Oceanirhabdus seepicola	2.65413	2.35092	Propionigenium maris	1.54084	2.55952	Photobacterium sp. ZSDE20	3.7581	2.17109
10	Photobacterium lutimaris	2.26199	2.00358	Halomonas azerbaijanica	1.5044	2.49899	Enterococcus faecium	3.37827	1.95165
11	Psychrobacter sp. MES7-P7E	1.87336	1.65935	Methyloceanibacter sp.	1.50001	2.49171	Thalassolituus sp. C2-1	3.32773	1.92246
12	Lactococcus lactis	1.85907	1.64669	Candidatus Polarisedimenticola svalbardensis	1.47049	2.44267	Romboutsia sedimentorum	2.79583	1.61517
13	Mesorhizobium sp. M4A.F.Ca.ET.029.04.2.1	1.81493	1.60759	Spongiibacter thalassae	1.45477	2.41654	Mesorhizobium sp. M4A.F.Ca.ET.029.04.2.1	2.75205	1.58988
14	Enterococcus faecium	1.77947	1.57619	Sedimenticola thiotaurini	1.05469	1.75197	Oceanirhabdus seepicola	2.70565	1.56308
15	Thalassolituus sp. C2-1	1.51797	1.34456	Streptomyces sp. I05A-00742	0.999468	1.66024	Propionigenium maris	2.60084	1.50253
16	Candidatus Competibacter sp.	1.48415	1.3146	Ruegeria profundi	0.969644	1.6107	Candidatus Polarisedimenticola svalbardensis	2.52726	1.46002
17	Vibrio hangzhouensis	1.33544	1.18288	Mesorhizobium sp. M4A.F.Ca.ET.029.04.2.1	0.937119	1.55667	Photobacterium lutimaris	2.26199	1.30677
18	uncultured Shimia sp.	1.32722	1.1756	Candidatus Microthrix sp.	0.802383	1.33286	Candidatus Competibacter sp.	2.25108	1.30047
19	Psychrobacter nivimaris	1.32362	1.17241	Marinihelvus fidelis	0.794087	1.31908	Lactococcus lactis	1.9728	1.13971
20	Oceanirhabdus sp. W0125-5	1.24918	1.10648	Candidatus Venteria ishoeyi	0.779483	1.29482	uncultured Shimia sp.	1.88571	1.08939
21	Nitrospira sp.	1.24574	1.10343	Candidatus Competibacter sp.	0.766925	1.27396	Sulfitobacter sp.	1.88192	1.0872
22	Mycobacteroides abscessus	1.16013	1.02759	Halioglobus japonicus	0.753869	1.25227	Psychrobacter sp. MES7-P7E	1.87336	1.08226
23	Vibrio aerogenes	1.12639	0.997713	Gemmatimonas sp. SG8_17	0.745949	1.23911	Marinihelvus fidelis	1.80348	1.04189
24	Tepidibacter hydrothermalis	1.11417	0.986888	Beggiatoa sp. SS	0.69809	1.15961	Candidatus Venteria ishoeyi	1.74825	1.00998
25	Lutibacter sp. B2	1.09165	0.966936	Reyranella sp.	0.690686	1.14731	Spongiibacter thalassae	1.70497	0.984975
26	Propionigenium maris	1.06	0.938908	Ruegeria arenilitoris	0.663993	1.10297	Vibrio aerogenes	1.69938	0.981746
27	Marinagarivorans algicola	1.05942	0.938388	Nocardia cyriacigeorgica	0.660761	1.09761	Halioglobus japonicus	1.69809	0.981004
28	Candidatus Polarisedimenticola svalbardensis	1.05677	0.936049	Thiopseudomonas alkaliphila	0.629657	1.04594	Mesorhizobium sp.	1.57986	0.912701
29	Marinihelvus fidelis	1.00939	0.894079	Psychromonas sp. MB-3u-54	0.596469	0.990808	Vibrio hangzhouensis	1.55393	0.89772
30	Mesorhizobium sp.	0.994229	0.880649	Mesorhizobium sp.	0.585635	0.972811	Halomonas azerbaijanica	1.5044	0.869106
31	Candidatus Venteria ishoeyi	0.968767	0.858095	Vibrio aerogenes	0.572986	0.951801	Mycobacteroides abscessus	1.49812	0.865479
32	Halioglobus japonicus	0.944225	0.836357	Rhizobium yanglingense	0.565714	0.93972	Reyranella sp.	1.38627	0.800862
33	Photobacterium rosenbergii	0.939933	0.832555	uncultured Shimia sp.	0.558488	0.927717	Gemmatimonas sp. SG8_17	1.37974	0.797086
34	Photobacterium lipolyticum	0.902009	0.798963	Pseudomonas helleri	0.550463	0.914387	Candidatus Microthrix sp.	1.37854	0.796396
35	Pelagibius litoralis	0.886607	0.785321	Pseudomonas amygdali	0.517494	0.859622	Psychrobacter nivimaris	1.32362	0.764668
36	Opitutus sp.	0.855762	0.758	Methylobacterium sp.	0.493505	0.819772	Ruegeria arenilitoris	1.30149	0.751883
37	Klebsiella pneumoniae	0.842289	0.746066	Granulosicoccus sp.	0.453904	0.75399	Oceanirhabdus sp. W0125-5	1.24918	0.721664
38	Bacillus licheniformis	0.823086	0.729057	Roseibacillus sp.	0.436231	0.724634	Pseudomonas helleri	1.21882	0.704125
39	Candidatus Scalindua sp.	0.810515	0.717922	Candidatus Benthicola marisminoris	0.385158	0.639795	Marinagarivorans algicola	1.16012	0.670211
40	Escherichia coli	0.809267	0.716816	Pseudomonas aeruginosa	0.357858	0.594447	Pelagibius litoralis	1.12659	0.650838
41	Planosporangium flavigriseum	0.779729	0.690653	Desulfobulbus sp.	0.356131	0.591578	Tepidibacter hydrothermalis	1.11417	0.643666
42	Clostridium estertheticum	0.772157	0.683946	Mycobacteroides abscessus	0.337997	0.561454	Photobacterium lipolyticum	1.09186	0.630777
43	Sphingomonas sp. 28-62-20	0.744748	0.659668	Portibacter lacus	0.305469	0.507422	Lutibacter sp. B2	1.09165	0.630653
44	Sulfurovum sp.	0.738591	0.654214	Desulfobacula sp.	0.298324	0.495552	Thiopseudomonas alkaliphila	1.08493	0.626776
45	Litoreibacter sp.	0.71561	0.633859	Pseudomonas sp. FME51	0.294113	0.488558	Opitutus sp.	1.08284	0.625565
46	Reyranella sp.	0.695588	0.616124	Methyloversatilis sp. 12-65-5	0.288209	0.47875	Sedimenticola thiotaurini	1.05469	0.609302
47	Salinibius halmophilus	0.690525	0.611639	Salinicola aestuarinus	0.283346	0.470673	Pseudomonas aeruginosa	1.03854	0.599972
48	Vibrio crassostreae	0.68633	0.607924	Woeseia sp.	0.283021	0.470132	Streptomyces sp. I05A-00742	0.999468	0.577401
49	Pseudomonas aeruginosa	0.680679	0.602919	Staphylococcus aureus	0.281882	0.468241	Klebsiella pneumoniae	0.989958	0.571908
50	Methyloversatilis sp. 12-65-5	0.676223	0.598971	Halomonas jeotgali	0.280362	0.465715	Ruegeria profundi	0.969644	0.560172
51	Candidatus Sulfomarinibacter kjeldsenii	0.669187	0.592739	Scytonema tolypothrichoides	0.242437	0.402718	Methyloversatilis sp. 12-65-5	0.964432	0.557161
52	Pseudomonas helleri	0.66836	0.592006	Pelagibius litoralis	0.239979	0.398634	Beggiatoa sp. SS	0.945321	0.54612
53	Ruegeria arenilitoris	0.637498	0.56467	Opitutus sp.	0.227076	0.377201	Photobacterium rosenbergii	0.939933	0.543007
54	Gemmatimonas sp. SG8_17	0.633788	0.561384	Vibrio hangzhouensis	0.218489	0.362937	Sulfurovum sp.	0.932576	0.538757
55	Candidatus Microthrix sp.	0.576159	0.510338	Candidatus Thioaporhodococcus sediminis	0.197237	0.327635	Litoreibacter sp.	0.888033	0.513024
56	Marinospirillum celere	0.567257	0.502454	Chelativorans sp. YIM 93263	0.195766	0.325192	Candidatus Sulfomarinibacter kjeldsenii	0.843144	0.487091
57	Clostridium butyricum	0.561057	0.496962	Sulfuriflexus mobilis	0.194444	0.322996	Planosporangium flavigriseum	0.841536	0.486163
58	Actinopolyspora erythraea	0.551204	0.488235	Sulfurovum sp.	0.193986	0.322234	Sphingomonas sp. 28-62-20	0.827561	0.47809
59	Ilumatobacter sp.	0.548114	0.485497	Photobacterium lipolyticum	0.189851	0.315366	Bacillus licheniformis	0.823086	0.475504
60	Vibrio splendidus	0.546961	0.484477	Photobacterium chitinilyticum	0.177203	0.294356	Escherichia coli	0.809267	0.46752
61	Staphylococcus aureus	0.509083	0.450925	Candidatus Sulfomarinibacter kjeldsenii	0.173956	0.288963	Staphylococcus aureus	0.790965	0.456947
62	Sulfuriflexus mobilis	0.5049	0.447221	Litoreibacter sp.	0.172423	0.286415	Candidatus Benthicola marisminoris	0.777003	0.448882
63	Erythrobacter sp.	0.478868	0.424162	Klebsiella pneumoniae	0.147669	0.245296	Clostridium estertheticum	0.772157	0.446082
64	Moorella sp. (in: firmicutes)	0.475032	0.420764	Serratia fonticola	0.131098	0.217769	Methylobacterium sp.	0.703767	0.406572
65	Thiopseudomonas alkaliphila	0.455277	0.403266	Pseudohongiella sp.	0.118777	0.197302	Sulfuriflexus mobilis	0.699345	0.404018
66	Thiohalocapsa sp. ML1	0.421426	0.373283	Ilumatobacter sp.	0.116193	0.193011	Salinibius halmophilus	0.690525	0.398922
67	Chelativorans sp. YIM 93263	0.402756	0.356745	Lactococcus lactis	0.113732	0.188922	Vibrio crassostreae	0.68633	0.396499
68	Halochromatium salexigens	0.40044	0.354694	Marinagarivorans algicola	0.100704	0.167282	Psychromonas sp. MB-3u-54	0.675674	0.390343
69	Candidatus Benthicola marisminoris	0.391845	0.347081	Mariniblastus sp.	0.091999	0.152822	Pseudomonas amygdali	0.666519	0.385054
70	Woeseia sp.	0.38011	0.336686	Sphingomonas sp. 28-62-20	0.0828138	0.137564	Ilumatobacter sp.	0.664307	0.383776
71	Mariniblastus sp.	0.35613	0.315446	Photobacterium sp. ZSDE20	0.0665349	0.110523	Woeseia sp.	0.663131	0.383096
72	Candidatus Palauibacter polyketidifaciens	0.35348	0.313098	Planosporangium flavigriseum	0.0618063	0.102668	Nocardia cyriacigeorgica	0.660761	0.381727
73	Photobacterium sp. DA100	0.352974	0.312651	Erythrobacter sp.	0.0552052	0.0917027	Roseibacillus sp.	0.637819	0.368474
74	Phenylobacterium sp.	0.349236	0.30934	Oceanirhabdus seepicola	0.0515194	0.0855801	Chelativorans sp. YIM 93263	0.598522	0.345771
75	Vibrio parahaemolyticus	0.289439	0.256373	Moorella sp. (in: firmicutes)	0.0508188	0.0844162	Marinospirillum celere	0.567257	0.32771
76	Serratia fonticola	0.264105	0.233934	Romboutsia sedimentorum	0.0351029	0.0583102	Rhizobium yanglingense	0.565714	0.326818
77	Spongiibacter thalassae	0.250203	0.22162	Total	60.2002	100	Clostridium butyricum	0.561057	0.324128
78	Beggiatoa sp. SS	0.247232	0.218988				Actinopolyspora erythraea	0.551204	0.318436
79	Candidatus Tenderia electrophaga	0.241651	0.214045				Vibrio splendidus	0.546961	0.315984
80	Salinicola aestuarinus	0.23715	0.210058				Erythrobacter sp.	0.534073	0.308539
81	Scardovia inopinata	0.228932	0.202779				Moorella sp. (in: firmicutes)	0.525851	0.303789
82	Pseudohongiella sp.	0.223062	0.19758				Salinicola aestuarinus	0.520496	0.300695
83	Methylobacterium sp.	0.210262	0.186242				Granulosicoccus sp.	0.453904	0.262224
84	Roseibacillus sp.	0.201588	0.178559				Mariniblastus sp.	0.448129	0.258888
85	Halomonas tianxiuensis	0.18638	0.165088				Thiohalocapsa sp. ML1	0.421426	0.243462
86	Scytonema tolypothrichoides	0.152791	0.135336				Halochromatium salexigens	0.40044	0.231337
87	Pseudomonas amygdali	0.149024	0.132				Scytonema tolypothrichoides	0.395228	0.228327
88	Sulfitobacter sp.	0.126225	0.111805				Serratia fonticola	0.395203	0.228312
89	Bacillus anthracis	0.123505	0.109396				Portibacter lacus	0.394157	0.227708
90	Halomonas sp. 328	0.0966767	0.0856324				Halomonas jeotgali	0.371361	0.214539
91	Halomonas jeotgali	0.0909993	0.0806036				Desulfobulbus sp.	0.356131	0.20574
92	Portibacter lacus	0.0886874	0.0785558				Candidatus Palauibacter polyketidifaciens	0.35348	0.204208
93	Psychromonas sp. MB-3u-54	0.079205	0.0701566				Photobacterium sp. DA100	0.352974	0.203916
94	Marinicella rhabdoformis	0.0690199	0.0611351				Phenylobacterium sp.	0.349236	0.201757
95	Desulforhopalus vacuolatus	0.0626613	0.0555029				Pseudohongiella sp.	0.341839	0.197483
96	Total	112.897	100				Desulfobacula sp.	0.298324	0.172344
97							Pseudomonas sp. FME51	0.294113	0.169912
98							Vibrio parahaemolyticus	0.289439	0.167211
99							Candidatus Tenderia electrophaga	0.241651	0.139604
100							Scardovia inopinata	0.228932	0.132256
101							Candidatus Thioaporhodococcus sediminis	0.197237	0.113946
102							Halomonas tianxiuensis	0.18638	0.107673
103							Bacillus anthracis	0.123505	0.0713499
104							Halomonas sp. 328	0.0966767	0.055851
105							Marinicella rhabdoformis	0.0690199	0.0398734
106							Desulforhopalus vacuolatus	0.0626613	0.0362
107							Total	173.098	100

## Sheet: Table S5
Table S5. Detailed information on the HPB.
Number	Spring			Autumn			Both
	Species	total	percentage	Species	total	percentage	Species	total	percentage
1	Enterococcus faecium	1.77947	27.7268	Enterococcus faecium	1.5988	67.0016	Enterococcus faecium	3.37827	38.3716
2	Klebsiella pneumoniae	0.842289	13.1241	Pseudomonas aeruginosa	0.357858	14.997	Pseudomonas aeruginosa	1.03854	11.7961
3	Bacillus licheniformis	0.823086	12.8249	Staphylococcus aureus	0.281882	11.813	Klebsiella pneumoniae	0.989958	11.2443
4	Escherichia coli	0.809267	12.6096	Klebsiella pneumoniae	0.147669	6.18845	Bacillus licheniformis	0.823086	9.34891
5	Pseudomonas aeruginosa	0.680679	10.606				Escherichia coli	0.809267	9.19195
6	Clostridium butyricum	0.561057	8.7421				Staphylococcus aureus	0.790965	8.98407
7	Staphylococcus aureus	0.509083	7.93226				Clostridium butyricum	0.561057	6.3727
8	Vibrio parahaemolyticus	0.289439	4.50989				Vibrio parahaemolyticus	0.289439	3.28755
9	Bacillus anthracis	0.123505	1.92439				Bacillus anthracis	0.123505	1.40282

## Sheet: Table S6
Table S6. Detailed information on the ARG types.
Number	Spring			Autumn			Both
	Type	total (tpm)	percentage	Type	total (tpm)	percentage	Type	total (tpm)	percentage
1	Beta_lactam	725.216	42.358	Beta_lactam	731.664	44.7569	Beta_lactam	1456.88	43.5297
2	Rifamycin	558.489	32.6199	Rifamycin	557.45	34.1	Rifamycin	1115.94	33.3428
3	Multidrug	320.909	18.7435	Multidrug	266.574	16.3067	Multidrug	587.483	17.5533
4	Bacitracin	25.5722	1.49361	Bacitracin	17.796	1.0886	Bacitracin	43.3682	1.29579
5	Tetracycline	21.828	1.27492	MLS	13.375	0.818164	Tetracycline	30.9995	0.926226
6	MLS	14.8263	0.865967	Tetracycline	9.17153	0.561035	MLS	28.2013	0.842618
7	Polymyxin	13.9192	0.812985	Polymyxin	8.49505	0.519654	Polymyxin	22.4142	0.669709
8	Novobiocin	8.62393	0.503702	Novobiocin	7.12036	0.435562	Novobiocin	15.7443	0.47042
9	Mupirocin	6.62512	0.386957	Mupirocin	7.03087	0.430088	Mupirocin	13.656	0.408024
10	Aminoglycoside	3.16835	0.185055	Chloramphenicol	5.01082	0.306519	Chloramphenicol	6.94545	0.207521
11	Fluoroquinolones	3.11389	0.181874	Aminoglycoside	3.7347	0.228457	Aminoglycoside	6.90305	0.206254
12	Sulfonamide	2.1426	0.125144	Fosfomycin	2.43772	0.149119	Fluoroquinolones	4.18306	0.124985
13	Chloramphenicol	1.93463	0.112997	Sulfonamide	1.6359	0.10007	Sulfonamide	3.77851	0.112897
14	Tetracycline	1.92614	0.112501	Tetracycline	1.21913	0.0745761	Tetracycline	3.14528	0.0939769
15	Quinolone	1.80156	0.105225	Fluoroquinolones	1.06917	0.0654027	Fosfomycin	2.99326	0.089435
16	Trimethoprim	1.00827	0.0588908	Glycopeptide	0.967895	0.0592075	Quinolone	1.80156	0.0538285
17	Fosfomycin	0.555546	0.0324481		1634.75	100	Glycopeptide	1.11727	0.0333825
18	Glycylcyline	0.300571	0.0175556				Trimethoprim	1.00827	0.030126
19	Glycopeptide	0.149371	0.00872437				Glycylcyline	0.300571	0.00898069
20		1712.11	100					3346.86	100

## Sheet: Table S7
Table S7. Detailed information on the ARG subtypes.
Number	Spring			Autumn			Both
	Subtype	total (tpm)	percentage	Subtype	total (tpm)	percentage	Subtype	total (tpm)	percentage
1	PNGM-1	721.001	42.1119	PNGM-1	731.664	44.7569	PNGM-1	1452.67	43.4038
2	Bado_rpoB_RIF	556.213	32.487	Bado_rpoB_RIF	553.623	33.8659	Bado_rpoB_RIF	1109.84	33.1605
3	rsmA	266.896	15.5887	rsmA	230.357	14.0912	rsmA	497.253	14.8573
4	bacA	25.2188	1.47296	bacA	17.796	1.0886	bacA	43.0147	1.28523
5	mexW	14.7644	0.862354	mexW	12.6459	0.773564	mexW	27.4103	0.818985
6	tet35	14.1641	0.82729	macB	10.0986	0.617746	macB	21.0662	0.629431
7	macB	10.9676	0.640588	msbA	7.9695	0.487505	tet35	20.7524	0.620057
8	ugd	9.58018	0.559554	arnA	7.55693	0.462268	msbA	16.6983	0.498925
9	msbA	8.72881	0.509828	novA	7.12036	0.435562	novA	15.7443	0.47042
10	novA	8.62393	0.503702	tet35	6.58833	0.403017	ileS	12.1129	0.361918
11	CRP	8.06347	0.470967	ileS	6.16617	0.377193	arnA	11.4803	0.343016
12	ileS	5.94671	0.347332	capO	5.01082	0.306519	CRP	10.8378	0.323821
13	tet34	4.38148	0.255911	MexF	4.23359	0.258974	ugd	10.3706	0.309861
14	arnA	3.92335	0.229153	Streptomyces	3.1717	0.194017	MexF	7.22635	0.215914
15	TEM-116	3.49393	0.204071	CRP	2.77436	0.169712	capO	6.94545	0.207521
16	MexF	2.99276	0.1748	iri	1.87187	0.114505	Streptomyces	5.14891	0.153843
17	tolC	2.70491	0.157987	kdpE	1.85986	0.11377	tet34	4.63787	0.138574
18	mdtL	2.37781	0.138882	FosX	1.74652	0.106837	sul4	3.54957	0.106057
19	mdtK	2.35414	0.137499	sul4	1.6359	0.10007	TEM-116	3.49393	0.104394
20	arlR	2.22728	0.13009	OprN	1.54549	0.0945398	NmcR	3.14528	0.0939769
21	Streptomyces	1.97721	0.115484	Paer_CpxR	1.44052	0.0881184	arlR	3.05647	0.0913235
22	capO	1.93463	0.112997	vatF	1.23425	0.0755007	mdtL	2.89716	0.0865636
23	NmcR	1.92614	0.112501	NmcR	1.21913	0.0745761	tolC	2.88211	0.0861139
24	sul4	1.91367	0.111773	arr-2	1.03025	0.0630216	kdpE	2.68122	0.0801113
25	QnrS2	1.80156	0.105225	vanSC	0.967895	0.0592075	OprN	2.66806	0.0797181
26	tetL	1.57436	0.0919543	tetS	0.954249	0.0583727	iri	2.45323	0.0732993
27	oqxB	1.51732	0.0886231	mupB	0.864702	0.052895	mdtK	2.35414	0.0703387
28	mexK	1.27848	0.074673	arlR	0.829192	0.0507228	FosX	2.30207	0.0687829
29	OprN	1.12256	0.0655662	AAC(6')-Iih	0.80196	0.049057	tetL	2.2189	0.0662981
30	LlmA	0.970043	0.0566578	ugd	0.790454	0.0483532	Paer_CpxR	1.89816	0.0567146
31	smeR	0.945435	0.0552205	LlmA	0.762198	0.0466247	QnrS2	1.80156	0.0538285
32	arlS	0.886607	0.0517845	rphA	0.756694	0.046288	mexK	1.7972	0.0536981
33	patA	0.870247	0.050829	fosB	0.691198	0.0422815	LlmA	1.73224	0.0517572
34	AAC(3)-Ia	0.854167	0.0498897	tetL	0.644546	0.0394278	oqxB	1.64676	0.0492031
35	kdpE	0.821359	0.0479735	carA	0.641588	0.0392468	vatF	1.54755	0.0462388
36	rphB	0.807061	0.0471384	AAC(3)-IV	0.62318	0.0381208	mupB	1.54312	0.0461064
37	tetBP	0.795177	0.0464443	MexD	0.583675	0.0357042	rphA	1.52193	0.0454732
38	cdeA	0.772157	0.0450998	tetBP	0.542724	0.0331992	tetBP	1.3379	0.0399748
39	rphA	0.765232	0.0446953	mdtL	0.519356	0.0317697	smeR	1.18214	0.0353208
40	vmlR	0.765045	0.0446843	mexK	0.518718	0.0317307	tetS	1.15936	0.0346403
41	NDM-5	0.720595	0.0420881	baeR	0.318605	0.0194895	arr-2	1.15243	0.0344333
42	mupB	0.678415	0.0396245	vmlR	0.293402	0.0179478	carA	1.14957	0.0343478
43	efrB	0.674443	0.0393925	tet34	0.256386	0.0156835	arlS	1.12659	0.033661
44	iri	0.58136	0.0339558	arlS	0.239979	0.0146798	vanSC	1.11727	0.0333825
45	dfrA3	0.579654	0.0338562	smeR	0.236704	0.0144795	AAC(3)-IV	1.10211	0.0329295
46	FosX	0.555546	0.0324481	oleB	0.231836	0.0141817	vmlR	1.05845	0.0316251
47	tetC	0.551204	0.0321945	tetM	0.185291	0.0113345	patA	0.983979	0.0294001
48	lmrP	0.529959	0.0309535	tolC	0.177203	0.0108397	rphB	0.975507	0.0291469
49	lmrD	0.518398	0.0302783	rphB	0.168447	0.0103041	MexD	0.864061	0.0258171
50	carA	0.507986	0.0296702	mdtF	0.157027	0.00960553	AAC(3)-Ia	0.854167	0.0255214
51	AAC(3)-IV	0.478925	0.0279728	rosB	0.147669	0.00903312	AAC(6')-Iih	0.80196	0.0239616
52	apmA	0.459058	0.0268124	baeS	0.131098	0.00801942	cdeA	0.772157	0.0230711
53	emeA	0.458867	0.0268012	oqxB	0.129436	0.00791779	NDM-5	0.720595	0.0215305
54	Paer_CpxR	0.457642	0.0267297	patA	0.113732	0.00695712	fosB	0.691198	0.0206521
55	MuxC	0.426629	0.0249184	LpeB	0.113072	0.00691676	efrB	0.674443	0.0201515
56	rosB	0.41566	0.0242776		1634.75	100	dfrA3	0.579654	0.0173193
57	BahA	0.35348	0.0206459				rosB	0.563329	0.0168316
58	dfrI	0.339949	0.0198556				tetC	0.551204	0.0164693
59	acrF	0.33437	0.0195297				lmrP	0.529959	0.0158345
60	vatF	0.313299	0.018299				lmrD	0.518398	0.0154891
61	mepR	0.300571	0.0175556				apmA	0.459058	0.0137161
62	sdeY	0.289439	0.0169054				emeA	0.458867	0.0137104
63	MexD	0.280386	0.0163766				MuxC	0.426629	0.0127472
64	lsaA	0.276447	0.0161466				baeR	0.42296	0.0126375
65	baeS	0.264105	0.0154257				baeS	0.395203	0.0118082
66	sul3	0.228932	0.0133713				BahA	0.35348	0.0105615
67	oleC	0.21352	0.0124712				oleB	0.34704	0.0103691
68	tetS	0.205114	0.0119802				tetM	0.34181	0.0102129
69	AAC(3)-Id	0.18638	0.010886				dfrI	0.339949	0.0101572
70	optrA	0.178792	0.0104428				acrF	0.33437	0.00999056
71	tetM	0.156519	0.00914188				mepR	0.300571	0.00898069
72	vanSC	0.149371	0.00872437				sdeY	0.289439	0.00864807
73	arr-2	0.122187	0.00713663				lsaA	0.276447	0.00825988
74	oleB	0.115204	0.00672875				mdtF	0.248669	0.00742991
75	baeR	0.104354	0.00609507				sul3	0.228932	0.0068402
76	mdtF	0.0916421	0.00535259				oleC	0.21352	0.00637972
77	dfrA14	0.0886715	0.00517908				AAC(3)-Id	0.18638	0.0055688
78		1712.11	100				optrA	0.178792	0.00534208
79							LpeB	0.113072	0.00337844
80							dfrA14	0.0886715	0.00264939
